# Supplementary material for: Extraction and Fractionation of Prokinetic Phytochemicals from Chrozophora tinctoria and Their Bioactivities
Source: Molecules. 2022 Jul 5;27(13):4321. doi: 10.3390/molecules27134321 (PMC9268473; doi:10.3390/molecules27134321)
Supplement: Supplementary file 1 [file molecules-27-04321-s001.zip]

Archive with 1 entries (1 files):
- molecules-1754713-supplementary.pdf
